# Supplementary material for: Vaccinium myrtillus L. Leaf Waste as a Source of Biologically Potent Compounds: Optimization of Polyphenol Extractions, Chemical Profile, and Biological Properties of the Extracts
Source: Pharmaceutics. 2024 May 30;16(6):740. doi: 10.3390/pharmaceutics16060740 (PMC11206553; doi:10.3390/pharmaceutics16060740)
Supplement: Supplementary file 1 [file pharmaceutics-16-00740-s001.zip]

Archive with 1 entries (1 files):
- pharmaceutics-3014698-supplementary.pdf
